# Supplementary material for: A blind spot? Confronting the stigma of hepatitis B virus (HBV) infection - A systematic review
Source: Wellcome Open Res. 2018 Aug 21;3:29. Originally published 2018 Mar 16. [Version 2] doi: 10.12688/wellcomeopenres.14273.2 (PMC6234740; doi:10.12688/wellcomeopenres.14273.2)
Supplement: Supplementary file 2 [file wellcomeopenres-3-16079-s0001.tgz › ea2e3079-f318-4f8a-82ac-755296e04766.xlsx]

## Sheet: Sheet1
Citation (Author; Date; PMID)	Country of origin	Study design	Study participants	Sample size	Recruitment site	Causes/ factors associated with stigma	Impact of stigma	Other concerns	Coping strategies	Proposed interventions
Sievert et al 2017; PMID: 28120131	Australia	Survey	Afghan, Rohigyan and Sudanese	26	Community	N/A	N/A	Language and cultural barriers, lack of knowledge on HBV, housing and family reunification priorities associated with new settlement, as well as previous experiences of healthcare engagement were obstacles to accessing CHB care.	N/A	Culturally relevant education tools delivered at a community level
Huang et al 2016; PMID: 27206379	China	Survey	Individuals with HBV and Healthy controls	435 individuals with HBV and 801 controls	Community	Higher age; low education level	Lost employment opportunities and negatively impacts on: intimate relationships; health behaviour such as screening, likelihood of disclosure, prevention of transmission and adherence to medication	Patients regretted disclosing their HBV status	N/A	N/A
Ng et al 2013; PMID: 21807630	Malaysia	Qualitative study	People with HBV	44	Hospital	Lack of knowledge on HBV; lack of/or inconsistent post-test counselling; inaccurate information on diagnosis and treatment	Fear of openly disclosing the status/ condition for fear of being discriminated	Inappropriate assurance from HCW creates unrealistic expectations, overemphasis on the disease complications can cause unnecessary anxiety	Disengagement from seeking active treatment	Train HCW on pre-test and post-test counselling when conducting screening; addressing information needs of patients would improve/reinforce adherence to follow-ups and treatment schedule
Eguchi et al 2013; PMID: 24086765	Japan	Survey	General population	3129	Community	Lack of knowledge on HBV	N/A	N/A	N/A	N/A
Li et al 2007; PMID: 22993729	Canada	Survey	Canadian Chinese	434	Community	Lack of knowledge on how HBV is transmitted - sharing food, sharing utensils	Decreased likelihood of screening for HBV infection; denied employment; refuse entry to foreign country; excluded form community or workplace	People avoid getting screened for fear of being diagnosed with HBV and subsequent social isolation; lack of knowledge among physicians-don’t know what test to order for screening	N/A	N/A
Cotler et al 2012; PMID: 22239504	USA	Survey	Chinese immigrants	N/A	Community	Lack of knowledge on transmission causes stigma: transmission is via food or sharing utensils	N/A	N/A	N/A	N/A
Leng et al 2016; PMID: 27043963	China	Survey	General population	903	Community	Lack of knowledge on HBV transmission and treatment; "fear of being infected with HBV”; being HBV vaccinated; unemployed rural migrants	N/A	N/A	N/A	Public health education campaigns
Valizadel et al 2017; PMID: 28362662	Iran	Qualitative study	Patients with CHB	15	N/A	Lack of knowledge	Lack of disclosure	N/A	N/A	Implementing health education programs about hepatitis B; mass media campaign
Carabez et al 2014; PMID: 24395631	USA	Survey	HBV positive Asian Americans	154	Community	Knowledge gaps regarding contracting HBV, means of transmission, chronicity of infection and prevention	Creates barriers to screening, diagnosis and treatment; social isolation; limited employment opportunities	N/A	N/A	Educational and informational support from healthcare providers, guiding patients through continuum support and provide needed education and support once they test positive for HBV
Yoo et al 2012; PMID: 21748476	USA	Qualitative study-key informant	Asian American	23	Community	Lack of knowledge on HBV: Community associate people with hep B as “bad people” who have done “bad things”; community feels that those infected deserve it.	Social isolation and silence around HBV	N/A	N/A	Campaigns that provide factual information about HBV and the opportunity for people to openly talk about their experiences with HBV; using influential members of the community to talk about HBV
Yu et al 2015; PMID: 26733133.	China	Survey	General population	6538	Community	Low education levels; unemployed people	Social isolation: not willing to accept gifts from hepatitis B patients or carriers, have dinner with them, or hug and shake hands with them	N/A	N/A	N/A
Mohammed et al 2012; PMID: 22856889	Malaysia	Survey	Patients with CHB	483	Hospital	Lack of knowledge on HBV: predictors of higher HBV knowledge were younger age, longer duration with disease, higher education level	Social isolation; limited employment opportunities	N/A	N/A	National campaigns to promote screening for hep B, vaccination-screening and vaccination has been found to reduce social stigma surrounding HBV
Rafique et al 2015; PMID: 25664518	Pakistan	Quantitive and qualitative study	Patients with CHB	140	Hospital	Knowledge deficits about HBV, particularly regarding modes of transmission; lack of insufficient information from doctors/HCW	Negatively impacts intimate relationships; loss of employment; social isolation	N/A	N/A	N/A
Dam et al 2016; PMID: 28101498	Vietnam and USA	Survey	General population	170 from USA; 842 from Vietnam	Hospital	Knowledge deficits about HBV, particularly regarding modes of transmission	Persons with HBV can bring harm to others and should be isolated	N/A	N/A	Culturally appropriate educational initiatives are needed to address the problem of HBV stigma.
Lee et al 2017; PMID: 28950835	UK	Qualitative study	Chinese immigrants	61	Community	Lack of knowledge	N/A	Lack of knowledge on HBV contributed to suboptimal engagement with services; limited clinician knowledge led to missed opportunities to test and inaccurate assessments of infection risks; service accessibility was also affected by the lack of language support	N/A	Greater use of community outreach, consultation aids, 'cultural competency' training, and locally adapted testing protocols may help.
Cheng et al 2017; PMID: 27770375	USA	Survey	Asian	404	Community	Lack of knowledge: HBV genetically inherited	Avoid screening and diagnosis	Those unscreened for HBV had lack of knowledge on HBV, more likely to think they should avoid close contact with others, would bring shame to families and lose their jobs if found infected with HBV	N/A	N/A
Adjei et al 2017; PMID: 29102991	Ghana	Qualitative study	Patients with CHB	14	Hospital	Lack of knowledge	Sadness, fear, shock, shame and disbelief	N/A	Religiosity, denial and lifestyle modification	Integrate hepatitis B counselling into the already existing HIV structures in the health delivery system
Drazic et al 2013; PMID: 23171324	Australia	Survey	General population	77	Community	Lack of knowledge	People with HBV do not seem to enjoy better health-related quality of life	N/A	N/A	Provision of more culturally appropriate information and education about chronic hepatitis B.
Wallace et al 2017; PMID: 28764768	China	Qualitative study	Patients with CHB	41	Hospital	N/A	Limited education and employment choices, economic opportunities, and the development of intimate relationships.	N/A	N/A	Public policy to address the lived impact of hepatitis B on families, employment and educational choices, finances, and social marginalisation.
Cochrane et al 2016; PMID: 26896472	UK	Qualitative study	Somali living in UK	30	Community	N/A	N/A	N/A	N/A	N/A
Sriphanlop et al 2014; PMID: 24933144	USA	Qualitative study	Africans	22	Community	Lack of knowledge	Privacy and fear of disclosure	N/A	Avoiding disclosure; Seeking words of encouragement and prayers from spiritual leaders or family members	Establishing culturally targeted intervention
Ezbarami et al 2017; PMID: 29085657	Iran	Qualitative study	Patients with CHB	27	Community	Lack of awareness/knowledge/misinformation	Reluctant to reveal their illness and visit healthcare centres	Abandoning HBV treatment due to: lack of symptoms; lack of appropriate information from HCW; financial problems; burden of other illnesses	N/A	Public awareness campaigns; patient and HCW education on HBV
van der Veen et al 2014; PMID: 23913128	Netherlands	Survey	Turkish-Dutch	N/A	Community	N/A	Determined screening intention	Shame, stigma, association of screening with sexuality and family values determined screening intention	N/A	N/A
Valizadel et al 2016; PMID: 26989666	Iran	Qualitative study	Patients with CHB	18	Hospital	N/A	Social withdrawal, sense of humiliation and embarrassment and sense of guilt and blame	Effects of diagnosis: grief reaction (stupor, denial, anger and aggression), emotional challenges (worry and apprehension, contradiction with beliefs, fear of deprivation, fear of stigma, waiting for death and prognosis ambiguity)	Grief, denial, anger, aggression	Health interventions with emphasis on psychological care
Ishimaru et al 2016; PMID: 27108645	Japan	Survey	Nurses	992	hospital	Previous professional contact, accidental injection and higher knowledge levels on HBV were associated willingness to accept HBV/HCV infected colleagues	N/A	N/A	N/A	Comprehensive education for nurses to reduce stigma and improve understanding about the management of staff infected with infectious diseases, such as HBV or HCV
Wu et al 2009; PMID: 19172206	Canada	Survey	Patients with CHB	204	Community	Lack of knowledge: HBV contracted through sharing food; Patients with a better understanding of hepatitis B were better educated, younger and were being followed at a tertiary care centre	N/A	Barriers to care: time; inconvenience; language barrier	N/A	Implementation of programs that increase awareness of the silent progression of CHB infection and provide culturally responsive clinics
Frew et al 2014; PMID: 25506280	USA	Survey	Vietnamese Americans	316	Community	N/A	N/A	Those who believe HBV-related myth and misconceptions, and unable to pay are less likely to be vaccinated	N/A	Tailored, culturally appropriate communication strategies will positively influence immunization uptake.
Wai et al 2005; PMID: 16124053	Singapore	Survey	patients with CHB	192	Community	Lack of knowledge: HBV contracted through sharing food or consuming seafood; low levels of knowledge	N/A	N/A	N/A	Educational efforts should be focused on patients' misperceptions and target the less educated HBV carriers.
Wada et al 2016; PMID: 26850002	Japan	Survey	Nurses	992	Hospital	Anxiety arising from perceived infection risk and having a prejudicial attitude might affect the acceptance of infected patients	Sub-optimal healthcare provision	N/A	N/A	N/A
Ishimaru et al 2017; PMID: 29165125	Vietnam	Survey	Nurses	400	Hospital	Willingness to care was positively associated with individual confidence in protecting themselves against infection.	Sub-optimal healthcare provision	N/A	N/A	Establishing a positive safety culture and providing appropriate professional education to help reduce the stigma
LiLi et al 2010; PMID: 17175545	China	Survey	Healthcare professionals	1101	Hospital	Perceived risk of infection at work was also negatively associated with willingness to interact with patients	Sub-optimal healthcare provision	N/A	N/A	Stigma reduction interventions in health care settings to address attitudinal biases and discrimination in clinical practice.
Pourette et al 2014; PMID: 25629681	Ivory Coast and France	Qualitative study	CHB carriers	14 from Ivory Coast; 33 from France	Hospital	Ignorance of the disease, and the negatively-charged association with HIV	N/A	N/A	N/A	Awareness campaigns on hepatitis B and information about conditions of management of chronic hepatitis B carriers in Sub-Saharan Africa.
Blanas et al 2015; PMID: 25000917	New York	Qualitative study	West African Immigrants	39	Community	Lack of knowledge on HBV	N/A	N/A	N/A	Increasing knowledge of HBV and opportunities to access care in a culturally-sensitive manner that decreases fatalism and avoids generating stigma as priorities; engaging religious establishments and social networks and employing the Internet to disseminate HBV-relevant information
Eguchi et al 2014; PMID: 24792095	Japan	Survey	general population	3129	Community	Older age was negatively associated with prejudice toward HBV/HCV infected colleagues	N/A	N/A	N/A	N/A
