# Supplementary material for: A blind spot? Confronting the stigma of hepatitis B virus (HBV) infection - A systematic review
Source: Wellcome Open Res. 2018 Aug 21;3:29. Originally published 2018 Mar 16. [Version 2] doi: 10.12688/wellcomeopenres.14273.2 (PMC6234740; doi:10.12688/wellcomeopenres.14273.2)
Supplement: Supplementary file 3 [file wellcomeopenres-3-16079-s0002.tgz]

Archive with 1 entries (1 files):
- 870de210-3f0d-4304-a456-86842cc58698_Supplementary_file_3.xlsx
