# Supplementary material for: A blind spot? Confronting the stigma of hepatitis B virus (HBV) infection - A systematic review
Source: Wellcome Open Res. 2018 Aug 21;3:29. Originally published 2018 Mar 16. [Version 2] doi: 10.12688/wellcomeopenres.14273.2 (PMC6234740; doi:10.12688/wellcomeopenres.14273.2)
Supplement: Supplementary file 3 [file wellcomeopenres-3-16079-s0002.tgz › 870de210-3f0d-4304-a456-86842cc58698_Supplementary_file_3.xlsx]

## Sheet: Data
Quantitative studies	1. Did the study address a clearly focused question / issue?	2. Is the research method (study design) appropriate for answering the research question?	3. Is the method of selection of the subjects (employees, teams, divisions, organizations) clearly described?	4. Could the way the sample was obtained introduce (selection)bias?	5. Was the sample of subjects representative with regard to the population to which the findings will be referred?	6. Was the sample size based on pre-study considerations of statistical power?	7. Was a satisfactory response rate achieved?	8. Are the measurements (questionnaires) likely to be valid and reliable?	9. Was the statistical significance assessed?	10. Are confidence intervals given for the main results?	11. Could there be confounding factors that haven’t been accounted for?	12. Can the results be applied to your organization?
Carabez et al 2014; PMID: 24395631	Yes: Have Asian Americans chronically infected with HBV had follow-up care and treatment? What is the knowledge level regarding HBV of Asian Americans chronically infected with hepatitis B? What are the concerns of Asian Americans chronically infected with hepatitis B?	Yes	Yes: Study aimed to include Asian Americans throughout the San Francisco Bay	Yes: Used a convenient sample	No: Used a convenient sample	No	Can’t tell: study doesn’t report how many declined participation	Can’t tell: Used adapted questionnaire; reliability and validity of the questionnaire not reported	No	No	Yes: Use of a convenient sample may have a confounding effect; however this has been described as a limitation	No: Cannot generalise the findings of this study based on the sampling technique used
Cheng et al 2017; PMID: 27770375	Yes: Assessed HBV knowledge and attitude about HBV infection to determine if these factors contribute to low HBV screening rate.	Yes	Yes: Study aimed to include Asian residing in South East Michigan	Yes: Used a convenient sample	No: Used a convenient sample	No	Can’t tell: Study doesn’t report how many declined participation	Can’t tell: Used adapted questionnaire; reliability and validity of the questionnaire not reported	Yes: Reported p-values for knowledge score difference between groups	Yes: Reported 95% CI for logistic regression analysis predicting HBV screening	Yes: Use of a convenient sample may have a confounding effect; however this has been described as a limitation	No: Cannot generalise the findings of this study based on the sampling technique used
Cotler et al 2012; PMID: 22239504	Yes: To develop and validate a questionnaire to assess stigma regarding HBV and to evaluate HBV‐related stigma in Chinese immigrants.	Yes	No: Not explained how the participants were recruited	Yes: Used a convenient sample	No: Used a convenient sample	No	Yes: 66% response rate	Yes: Study was validating the questionnaire	Yes: Reported p-values for factors associated with HBV stigma	No	Yes: Use of a convenient sample may have a confounding effect; however this has been described as a limitation	No: Cannot generalise the findings of this study based on the sampling technique used
Dam et al 2016; PMID: 28101498	Yes: To assess knowledge and attitudes about HBV in Ho Chi Minh City and to compare data from Vietnam to the views and understanding of HBV among Vietnamese immigrants living in Chicago.	Yes	Yes: Vietnamese immigrants in Chicago were sampled using convenient sampling technique	Yes: Used a convenient sample	No: Used a convenient sample	No	Yes: There was a 77% and 75% response rate from the two study sites	Can’t tell: Questionnaire reliability or validity not reported	Yes: Reported p-values for demographic data, HBV knowledge scores and response to stigma	No	No: Use of a convenient sample may have a confounding effect; however this has been described as a limitation	No: Cannot generalise the findings of this study based on the sampling technique used
Drazic et al 2013; PMID: 23171324	Yes: To explore the relationships of two factors – (i) perceived stigma and (ii) satisfaction with RIC – with HRQoL in people with chronic HBV and people with CHC, and to make comparisons between the two groups.	Yes	Yes: Online survey were participants were recruited from throughout Australia	Yes: Used a convenient sample	No: Used a convenient sample	No	Can’t tell: Not reported	Yes: Adapted questionnaire with a good internal reliability of Cronbach’s a=0.93	Yes: Reported p-values for demographic data, difference in stigma and association of stigma with diagnosis	No	Yes: Use of a convenient sample may have a confounding effect, however this has been described as a limitation	No: Cannot generalise the findings of this study based on the sampling technique used
Eguchi et al 2013; PMID: 24086765	Yes: To determine the association between higher levels of knowledge and negative attitudes toward HBV- and HCV-infected colleagues among the Japanese working population.	Yes	Yes: Stratified sampling of volunteers registered with a survey company; participants selected to participate in an online anonymous self-administered questionnaire	No: Random sampling technique used	Yes: Sample representative of volunteers registered with a survey company	No	Can’t tell: Not reported	Yes: Questionnaire internal reliability score reported of Cronbach’s a=0.88/0.86	Yes: Reported p-values for HBV knowledge score and association between demographics and attitudes and knowledge score.	Yes: Reported 95% CI for HBV knowledge score and association between demographics and attitudes and knowledge score.	No: Used random sampling technique	Yes: The sampling technique used can result to generalisation of these findings to the Japanese working population
Eguchi et al 2014; PMID: 24792095	Yes: To determine factors that may affect prejudice toward HIV and HBV/HCV infected colleagues	Yes	Yes: Around 3,000 individuals of working age (between 20 and 69 years of age), without sex or age bias, were randomly extracted from the registry of an Internet research company, and a survey of this population was then carried out via the Internet in September 2011. A random number generator was used to select participants.	No: Random sampling technique used	Yes: Sample representative of volunteers registered with a survey company	Yes: Sample size calculation was based on an expected percentage of having prejudiced toward HIV and HBV/HCV infected colleagues of 40% with an expected confidence interval precision of ± 5%	Can’t tell: Not reported	Yes: Questionnaire internal reliability score reported of Cronbach’s a=0.92	Yes: Reported p-values for participants demographics, association between socio-demographic factors and prejudiced attitudes towards infected colleagues.	Yes: Reported 95% CI for association between socio-demographic factors and prejudiced attitudes towards infected colleagues.	No: Used random sampling technique ; shortcomings listed as study limitations	Yes: The sampling technique used can result to generalisation of these findings to the Japanese working population
Frew et al 2014; PMID: 25506280	Yes: To investigate barriers to HBV vaccine uptake and to identify potential intervention approaches that may increase HBV immunisation in this vulnerable population.	Yes	Yes: Participants were recruited in venues during randomly selected blocks of time on varying dates,	No: Random sampling technique used	Yes: Sample representative of Vietnamese population in Atlanta	No	Yes: 82% response rate	Yes: Questionnaire internal reliability score reported	Yes: Reported p-values for factors associate with screening and HBV vaccination was provided	Yes: 95% CI for factors associate with screening and HBV vaccination was provided	No: Used random sampling technique Other study limitations addressed	Yes: The study findings can be generalised to the Vietnamese population.
Huang et al 2016; PMID: 27206379	Yes: To assess levels of HBV knowledge and stigma in chronic HBV patients and uninfected controls living in China, so as to identify areas for improvement that will reduce stigma, both real and perceived, faced by chronic HBV patients	Yes	Yes: Individuals with chronic HBV recruited from hepatology clinic, controls were recruited from health check-up and gastroenterology clinic	Yes: Controls recruited from these clinics may have a particular characteristic different from the general population	No: Control not representative of the general population.	No	Can’t tell: Response rate not reported	Yes: Questionnaire adopted from previous studies; validated among a pilot group of chronic HBV patients and controls	Yes: Reported p-values for demographic characteristics, difference in knowledge scores and correlation between knowledge and stigma	Yes: 95% CI reported predictors of stigma	No: Differences between individuals with chronic HBV and the controls have been accounted for as study limitation	No: Cannot generalise these findings, controls not representative
Ishimaru et al 2017; PMID: 29165125	Yes: To examine the factors associated with nurses’ willingness to care for patients infected with HIV or HBV/HCV in Vietnam.	Yes	Yes: Nurses from two general hospitals located in Hanoi, Vietnam Stratified random sampling was employed, with recruitment ceasing when 400 participants had joined the study	No: Stratified random sampling used	Yes: Representative of nurse working in the two selected hospitals	No	Yes: Target sample size reached	Can’t tell: Reliability and validity not reported	No	Yes: 95% CI reported factors associated with willingness to care for patients with HBV	Yes: Matching or randomisation of study participants not done. Study design has been listed as a study limitation	Yes: The study findings can be generalised to nurses working in these general hospistla in Hanoi Vietnam.
Ishimaru et al 2016; PMID: 27108645	Yes: To examine barriers to nurses accepting the employment of HBV/HCV-infected colleagues within healthcare settings after appropriate risk assessment	Yes	Yes: Nurses who had registered with an internet research company and who were currently working in hospitals or clinics were included in this study. Participants could receive token rewards from the company if they answered some questions	Yes: Nurses registered with the internet company may not be representative of the general nursing population. Also token of appreciating may introduce bias as those willing to participate may not be similar to those who decline to participate	No: Nurses registered with the internet company may not be representative of the general nursing population. Also token of appreciating may introduce bias as those willing to participate may not be similar to those who decline to participate	No	Yes: Response rate 89.3%	Can’t tell: Reliability and validity not reported	No	Yes: 95% CI reported for factors associated with willingness to accept HBV/HCV infected colleagues	Yes: Matching or randomization of study participants not done. Study design has been listed as a study limitation	No: cannot generalise these findings
Leng et al 2016; PMID: 27043963	Yes: To evaluates the factors accounting for discrimination against HBV patients and carriers in their everyday life, and suggests policy responses to attenuate such discrimination	Yes	No: Data were collected on 995 rural migrants'. Sampling method not described	Yes: Convenient sampling	No: Convenient sampling	No	Can’t tell: Not reported	Can’t tell: Reliability and validity not reported	Yes: p-values reported for factors associated with HBV discrimination	No	Yes: Use of a convenient sample may have a confounding effect; however this has been described as a limitation	No: Cannot generalise these findings
Li et al 2012; PMID: 22993729	Yes: To understand factors that influence hepatitis B screening behaviour among the Chinese community in Toronto, Ontario, and to determine whether stigma acts as a barrier to screening.	Yes	Yes: The present study was conducted using a convenience sample recruited from two sites in downtown Toronto. One group was recruited from the office of a general physician that serves a mainly Chinese population, and the other was recruited from English as a Second Language (ESL) classes at a Chinese community centre.	Yes: Convenient sampling	No: Convenient sampling	No	Yes: 79% participation rate	Can’t tell: Reliability and validity not reported	Yes: p-values reported for predictors of HBV screening	No	Yes: Matching or randomisation of study participants not done. Study design is likely to include confounding factors	No: Cannot generalise these findings
Mohammed et al 2012; PMID: 22856889	Yes: To determine the knowledge, attitudes and lifestyle practices of Malaysian patients who have been diagnosed with chronic HBV.	Yes	Yes: Consecutive HBV patients attending the clinic were identified. A total of 543 chronic HBV patients were approached for participation.	No: all individuals with HBV during the recruitment period were invited for recruitment	Yes: All included	No	Yes: 89% participation rate	Can’t tell: Reliability and validity not reported	Yes: p-values reported for association between knowledge and demographics, predictors of knowledge	Yes: 95% CI reported for, predictors of worry	Yes: Matching or randomization of study participants not done. However, study design aimed to include all participants attending clinic within a certain period of time.	No: Cannot generalise these findings
Sievert et al 2017, PMID: 28120131	Yes: This study, sought to characterise health literacy surrounding chronic HBV and identify barriers to accessing health- care in patients from at-risk migrant populations	Yes	Yes: Participants were recruited using purposive sampling in Monash Health liver and refugee clinics based in the Melbourne suburbs of Springvale, Dandenong, and Cranbourne.	Yes: Convenient sampling	No: Convenient sampling	No	Can’t tell: Not reported	Can’t tell: Reliability and validity not reported	No	No	Yes: Use of a convenient sample may have a confounding effect; however this has been described as a limitation	No: Cannot generalise these findings
van der veen et al 2014; PMID: ﻿23913128	Yes: To identify social-cognitive and socio-cultural determinants of HBV- screening intention among Turkish Dutch	Yes	No: Data were collected on a sample of 1,176 inhabitants from the municipal administration. Sampling method not described	No: all individuals with HBV during the recruitment period were invited for recruitment	Yes: All included	No	No: 30% response rate	Yes: Questionnaire internal reliability score reported of Cronbach’s a=0.5	Yes: p-values reported for correlation of socio-cognitive and socio-cultural determinants demographic	No	Yes: Matching or randomiSation of study participants not done.	No: Cannot generalise these findings
Wada et al 2016; PMID: 26850002	Yes: To determine the factors associated with Japanese nurses’ reluctance to care for patients infected with HIV or HBV / HCV.	Yes	No: Participants recruited from an internet research company with a database of voluntarily registrants; sampling method not described	Can’t tell: Sampling method not described	Can’t tell: Sampling method not described	No	Can’t tell: Not reported	Can’t tell: Reliability and validity not reported	No	Yes: 95% CI reported for, correlations with a reluctance to care	Yes: matching or randomisation of study participants not done. However, Study design described as a limitation	No: Cannot generalise these findings
Wai et al 2005; PMID: 16124053	Yes: To identify the misperceptions among HBV carriers attending a free screening program in Singapore	Yes	Yes: A free screening program for adult HBV carriers was advertised in local newspapers in Chinese and English over a 4-week period. Known HBV carriers were invited to come forward for a free screening.	Yes: Only those able to access the free advertisement would attend the screening. They could be different from those who didn’t access the advert	No: Only those able to access the free advertisement would attend the screening. They could be different from those who didn’t access the advert	No	Yes: 86.9% response rate	Can’t tell: Reliability and validity not reported	Yes: p-values reported for, Factors associated with HBV knowledge scores	No	Yes: Matching or randomisation of study participants not done. However Study design described as a limitation	No: Cannot generalise these findings
Wu et al 2009; PMID: 19172206	Yes: To evaluate the baseline knowledge of this population, to assess the stigma associated with hepatitis B infection and to identify self-perceived barriers to better serve this population.	Yes	Yes: Chinese patients seen regularly in our tertiary referral hepatology clinic. Sampling strategy no specified	Can’t tell: Sampling strategy not specified	Can’t tell: Sampling strategy not specified	No	Can’t tell: Not reported	Can’t tell: Reliability and validity not reported	Yes: p-values reported for, HBV knowledge comparing sociodemographic variable	Yes: 95% CI reported for, HBV knowledge comparing sociodemographic variable	Yes: Matching or randomization of study participants not done. However, study design described as a limitation	No: Cannot generalise these findings
Yu et al 2015; PMID: 26211570	Yes: Study sought to quantitatively assess the HBV-related discrimination situation in rural China, to determine whether lack of knowledge is the key influencing factor and to identify additional factors that may affect the prevalence of HBV-related discrimination.	Yes	Yes: The study participants were from 42 villages across 7 provinces with notable regional, economic, and epidemiological diversity: Beijing, Hebei, Shandong, Heilongjiang, Hainan, Ningxia, and Jiangsu.	No: Stratified random sampling used	Yes: Sample representative	No	Can’t tell: Not reported	Can’t tell: Reliability and validity not reported	Yes: p-values reported for logistic regression of Hepatitis B discrimination level against explanatory factors	No	Yes: Matching or randomisation of study participants not done. However, study design described as a limitation	No: Cannot generalise these findings

## Sheet: Notes
Supplementary file 3:Details of risk of bias assessment, using Centre of Evidence based management checklist, on 14 quantitative studies identified by a systematic literature search of stigma in Hepatitis B virus (HBV) infection published between 2005 and 2017.
