# Supplementary material for: A blind spot? Confronting the stigma of hepatitis B virus (HBV) infection - A systematic review
Source: Wellcome Open Res. 2018 Aug 21;3:29. Originally published 2018 Mar 16. [Version 2] doi: 10.12688/wellcomeopenres.14273.2 (PMC6234740; doi:10.12688/wellcomeopenres.14273.2)
Supplement: Supplementary file 4 [file wellcomeopenres-3-16079-s0003.tgz]

Archive with 1 entries (1 files):
- fffbfa69-dded-4fb3-959f-3096accd010b_Supplementary_file_4.xlsx
