# Supplementary material for: A blind spot? Confronting the stigma of hepatitis B virus (HBV) infection - A systematic review
Source: Wellcome Open Res. 2018 Aug 21;3:29. Originally published 2018 Mar 16. [Version 2] doi: 10.12688/wellcomeopenres.14273.2 (PMC6234740; doi:10.12688/wellcomeopenres.14273.2)
Supplement: Supplementary file 4 [file wellcomeopenres-3-16079-s0003.tgz › fffbfa69-dded-4fb3-959f-3096accd010b_Supplementary_file_4.xlsx]

## Sheet: Data
Qualitative studies included	Is a qualitative approach appropriate?	Is the study clear in what it seeks to do?	Is the research design/methodology defensible/rigorous?	Was the data collection carried out well?	Is the role of the researcher clearly described?	Is the context clearly described?	Were the methods reliable?	Is the data analysis sufficiently rigorous?	Is the data 'rich'?	Is the analysis reliable?	Are the findings convincing?	Are the findings relevant to the aims of the study?	Is there adequate discussion of any limitations encountered?	Is the reporting of ethics clear and coherent?
Adjei et al 2017; PMID: 29102991	Yes: This study, sought to understand the psychological and social impact of hepatitis B on those diagnosed with the infection including their coping strategies. This type of research question can be appropriately answered by a qualitative study design	Yes : This study, sought to understand the psychological and social impact of hepatitis B on those diagnosed with the infection including their coping strategies	Yes:- Authors describe the rationale for using the selected study methodology; - Purposive sampling technique was employed to select people with hepatitis B who met the inclusion criteria; researchers were interested in informants who were willing to give information about their experience.	Yes:- Data collection method clearly described and data collected was appropriate to address the research question.	Yes: -The interviews were conducted by the principal investigator (CAA). - Researchers played and listened to the audio-taped interviews and transcribed verbatim to familiarise themselves with the data - Three researchers coded the data individually, followed by series of group discussions of the codes and the generation of the major themes.	Yes: -Characteristics of participants and setting clearly described -Observations made sufficiently	Questionable -Data collected by only one person; -Methods investigate what they claim to.	Yes: -Data analysis clearly and systematically explained. -Clear how concepts and themes were derived from the data	Yes: -Data collected to saturation - Content of the research question were analysed	Questionable: -More than one researcher analysed the data -Resolution of differences between researchers hasn’t been discussed	Yes: -Findings clearly presented -Extracts from original data included -Data appropriately referenced -Reporting clear and coherent	Yes: -Findings relevant to research objectives.	Questionable: -Although the authors described limitations such as a small sample size and limiting recruitment to specific age group, discussion about limitations of these specific study design was not included	Yes: -Ethical clearance was obtained from Institutional Review Board of Noguchi Memorial Institute for Medical Research. -Permission was sought from the management of the data collection sites, and informed consent (written) was obtained from the participants.
Blanas et al 2015; PMID:25000917	Yes: This study, sought to understand perceptions of factors affecting access to HBV screening and linkage-to-care in New York City among francophone West African immigrants’. This type of research question can be appropriately answered by a qualitative study design	Yes: This study, sought to understand perceptions of factors affecting access to HBV screening and linkage-to-care in New York City among francophone West African immigrants’.	Yes: -Although the study design is appropriate, the authors haven’t provided a reason for selecting this method. -There is clear account of the technique used for sampling - a priori purposeful approach was selected in order to include participants with broad perspective on the communities they represent, as well as members in the community without leadership roles who might provide a more indivi…	Yes: -Data collection method clearly described and data collected was appropriate to address the research question.	Yes: -The principal investigator acted as the primary moderator, while one or two other members of the research team maintained written notes and oversaw the focus group audio recordings. -Two members of the research team then built on these preliminary codes through an inductive process as the analysis of the transcription was carried out in order to identify necessary additions, deletions, or m…	Yes: -Characteristics of participants and setting clearly described -Observations made sufficiently	Yes: -The principal investigator acted as the primary moderator, while one or two other members of the research team maintained written notes and oversaw the focus group audio recordings. -Methods investigate what they claim to	Yes: -Data analysis clearly and systematically explained. Clear how concepts and themes were derived from the data	Yes: -Data collected to saturation -Content of the research question were analysed	Yes: -More than one researcher analysed the data -Two members of the research team read through the entire transcripts soon after the focus groups to gain an overall understanding and familiarity of their content. They then independently and manually coded the first focus group transcript and established an inter-rater reliability of >80 %.	Yes: -Findings clearly presented -Extracts from original data included -Data appropriately referenced -Reporting clear and coherent	Yes: -Findings relevant to research objectives.	No: -Authors don’t discuss any study limitations	Yes: -Approval by the Icahn School of Medicine at Mount Sinai Institutional Review Board -Participants provided informed consent.
Cochrane et al 2016; PMID: 26896472	Yes: This study, sought to investigate understanding of hepatitis B and response to testing and contact tracing amongst people of Somali ethnicity living in Bristol, UK. This type of research question can be appropriately answered by a qualitative study design	Yes: This study, sought to investigate understanding of hepatitis B and response to testing and contact tracing amongst people of Somali ethnicity living in Bristol, UK.	Yes: - Although the study design is appropriate, the authors have not provided a rationale for selecting qualitative study design. There is clear account of the technique used for sampling; purposive sampling taking account of gender, age, levels of education, duration living in UK and employment status was used to select participants to capture variation in views and experiences.	Yes: -Data collection method clearly described and data collected was appropriate to address the research question.	Questionable: -Researchers conducting focus group discussions was not described. - However, transcripts were examined on a line-by-line basis and an initial coding frame developed by A.C. A subset of transcripts was independently analyzed by J.P.H. to contribute to the generation and refinement of codes and thematic categories to maximise rigor.	No: -Characteristics of participants and setting is not clearly described	Questionable: -Researcher collecting data not described. However, methods investigate what they claim to	Yes: -Data analysis clearly and systematically explained. Clear how concepts and themes were derived from the data	Yes: -Data collected to saturation -Content of the research question were analysed	Questionable: -More than one researcher analysed the data however, resolution of differences between researchers hasn’t been discussed	Yes: -Findings clearly presented -Extracts from original data included -Data appropriately referenced -Reporting clear and coherent	Yes: -Findings relevant to research objectives.	No: -Study limitations are insufficiently covered.	Yes -All participants received written and verbal information about the research and provided written informed consent. Ethical approval for the study was obtained from the NHS National Research Ethics Service Committee London
Taheri et al 2017; PMID: 29085657	Yes : This study, sought to explain the perception of patients with chronic hepatitis B regarding problems in the Iranian society. This type of research question can be appropriately answered by a qualitative study design	Yes : This study, sought to explain the perception of patients with chronic hepatitis B regarding problems in the Iranian society.	Yes - Although the study design is appropriate, the authors have not provided a rationale for selecting qualitative study design. There is clear account of the technique used for sampling; purposive sampling was performed to select patients of different age, gender and educational background, to ensure maximum variation to obtain rich data.	Yes: -Data collection procedure clearly described -Appropriate data was collected to address the research question	Questionable: -All interviews were conducted by a researcher and each was transcribed verbatim after recording. Hiwever, researchers involved in transcribing, coding and analysing the data were not mentioned.	Yes: -Characteristics of participants and setting is clearly described	Yes: -Researcher inolved in data collection is described. -Methods investigate what they claim to	Yes: -Data analysis clearly and systematically explained. Clear how concepts and themes were derived from the data	Questionable -Not mentioned if data was collected to saturation -Content of the research question were analysed	No -Not mentioned how many researchers analysed the data and how resolution of differences between researchers was handled.	Yes -Findings clearly presented -Extracts from original data included -Data appropriately referenced -Reporting clear and coherent	Yes: -Findings relevant to research objectives.	Yes -Study limitations were adequately covered.	Yes -All participants provided consent informed consent. -Approval from Local Ethical Committee and a referral from the University
Lee et al 2017; PMID: 28950835	Yes: This study, sought to increase understanding of the determinants of hepatitis B testing and healthcare access among migrants of Chinese ethnicity living in England. This type of research question can be appropriately answered by a qualitative study design	Yes: This study, sought to increase understanding of the determinants of hepatitis B testing and healthcare access among migrants of Chinese ethnicity living in England.	Yes : - Authors describe the rationale for using the selected study methodology. They recruited any individual who self-identified as Chinese	Yes: -Data collection procedure clearly described -Appropriate data was collected to address the research question	Questionable: -Number of researchers conducting the interviews and performing data analysis was not described.	Yes: -Characteristics of participants and setting is clearly described	Questionable: -Number of researchers collecting data is not described. -Methods investigate what they claim to	Yes: -Data analysis clearly and systematically explained. Clear how concepts and themes were derived from the data	Questionable: -Not mentioned if data was collected to saturation -Content of the research question were analysed	No: -Not mentioned how many researchers analysed the data and how resolution of differences between researchers was handled.	Yes: -Findings clearly presented -Extracts from original data included -Data appropriately referenced -Reporting clear and coherent	Yes: -Findings relevant to research objectives.	Yes: -Study limitations were adequately covered.	Questionable: -All participants provided consent informed consent. -Whether study obtained ethics approval hasn’t been mentioned
Mkandawire et al 2013,PMID: 23811012	Yes: This study, sought to examine public perceptions of HBV; to explore their understandings about how the disease is spread, and to identify the strategies that may be used to solve to curb HBV spread. This type of research question can be appropriately answered by a qualitative study design	Yes: This study, sought to examine public perceptions of HBV; to explore their understandings about how the disease is spread, and to identify the strategies that may be used to solve to curb HBV spread.	Yes - Authors describe the rationale for using the selected study methodology. Convenient sampling was used - recruitment included asking key informants and local elders to suggest people who had lived in the community for at least one year, and people who they felt could contribute to the objectives of the study.	Yes: -Data collection procedure clearly described -Appropriate data was collected to address the research question	Yes: - The focus group discussions were led by a researcher fluent in Dagaare - Two investigators independently coded portions of the transcripts, and compared and discussed discrepancies in the coding process.	Yes: -Characteristics of participants and setting is clearly described	Yes: -Number of researchers collecting and analysing data is described. -Methods investigate what they claim to	Yes: -Data analysis clearly and systematically explained. Clear how concepts and themes were derived from the data	Questionable -Not mentioned if data was collected to saturation - Content of the research question were analysed	Yes: -Two investigators independently coded portions of the transcripts, and compared and discussed discrepancies in the coding process. -Member checking was used to ensure the validity of the results, whereby participants were asked to verify whether the translated transcripts represented their views.	Yes: -Findings clearly presented -Extracts from original data included -Data appropriately referenced -Reporting clear and coherent	Yes: -Findings relevant to research objectives.	No: -Study limitations not mentioned	Yes: -Ethical approval for the study was obtained from the Non-medical Research Ethics Board of Western University.
Ng et al 2013; PMID: 21807630	Yes: This study, sought to explore the experiences and needs of patients when they were first diagnosed with chronic hepatitis B. This type of research question can be appropriately answered by a qualitative study design	Yes: This study, sought to explore the experiences and needs of patients when they were first diagnosed with chronic hepatitis B.	Yes - Authors describe the rationale for using the selected study methodology. Used purposive sampling to recruit the patients, taking into consideration their age, gender, and ethnicity.	Yes -Data collection procedure clearly described -Appropriate data was collected to address the research question	Yes: -The authors conducted the focus group discussions using the topic guide. -The researchers familiarised themselves with the data by reading the transcripts repeatedly. -Two researchers coded the first three transcripts independently to ensure dependability. The researchers used a reflexive approach to ensure that the analysis was as credible as possible. Any disagreement with the analysis wa…	Yes: -Characteristics of participants and setting is clearly described	Yes: -Number of researchers collecting and analysing data is described. -Methods investigate what they claim to	Yes: -Data analysis clearly and systematically explained. Clear how concepts and themes were derived from the data	Questionable: -Not mentioned if data was collected to saturation -Content of the research question were analysed	Yes: - Two researchers coded the first three transcripts independently to ensure dependability. The researchers used a reflexive approach to ensure that the analysis was as credible as possible. Any disagreement with the analysis was discussed and consensus reached at the researchers’ meeting.	Yes: -Findings clearly presented -Extracts from original data included -Data appropriately referenced -Reporting clear and coherent	Yes: -Findings relevant to research objectives.	Yes: -Study limitations adequately reported	Yes -Ethics approved by the UMMC Medical Ethics Committee -Written informed consent was obtained from the participants
Rafique et al 2014, PMID: 25664518	Yes: This study, sought to identify the experiences of stigma among both hepatitis B and C patients in hospitals in Islamabad and Rawalpindi, Pakistan. This type of research question can be appropriately answered by a qualitative study design	Yes: This study, sought to identify the experiences of stigma among both hepatitis B and C patients in hospitals in Islamabad and Rawalpindi, Pakistan	Yes: - Although the study design is appropriate, the authors have not provided a rationale for selecting qualitative study design. However, a convenience sample of 140 patients with confirmed HBV and/or HCV infection who were aged over 18 years and had been diagnosed for more than 6 months were enrolled.	Yes: -Data collection procedure clearly described -Appropriate data was collected to address the research question	Questionable: -All interviews were conducted by a researcher and each was transcribed verbatim after recording. -Researcher involved in transcribing, coding and analysing the data were not mentioned.	Yes: -Characteristics of participants and setting is clearly described	Yes: -Description of researcher inolvment in data collection -Methods investigate what they claim to	Yes: -Data analysis clearly and systematically explained. Clear how concepts and themes were derived from the data	Questionable: -Not mentioned if data was collected to saturation -Content of the research question were analysed	Questionable: - Number of researchers involved in data collection and analysis is not provided	Yes -Findings clearly presented -Extracts from original data included -Data appropriately referenced -Reporting clear and coherent	Yes: -Findings relevant to research objectives.	No: -Study limitations not mentioned	Yes - The participants provided informed consent and ethical clearance was obtained from the hospital ethics review commi ee of the Pakistan Institute of Medical Sciences and the Federal Government Services Hospital (Polyclinic).
Sievert et al 2017, PMID: 28120131	Yes: This study, sought to characterise health literacy surrounding chronic HBV and identify barriers to accessing health- care in patients from at-risk migrant populations. This type of research question can be appropriately answered by a qualitative study design	Yes: This study, sought to characterise health literacy surrounding chronic HBV and identify barriers to accessing health- care in patients from at-risk migrant populations	Yes: - Authors describe the rationale for using the selected study methodology. Participants were recruited using purposive sampling in Monash Health liver and refugee clinics based in the Melbourne suburbs of Springvale, Dandenong, and Cranbourne.	Yes: -Data collection procedure clearly described -Appropriate data was collected to address the research question	Yes: - one researcher (KS) conducted all the semi- structured interviews. The team was led by two physicians with extensive experience in qualitative research. All interviews were recorded and transcribed. Data from the transcripts were coded using NVivo 8 . Analysis was conducted by KS according to qualitative thematic ground theory by organising data into nodes from which main themes were ident…	Yes: -Characteristics of participants and setting is clearly described	Yes: -Number of researchers collecting and analysing data is described. -Methods investigate what they claim to	Yes: -Data analysis clearly and systematically explained. Clear how concepts and themes were derived from the data	Questionable -Not mentioned if data was collected to saturation -Content of the research question were analysed	No: -Not mentioned how many researchers analysed the data and how resolution of differences between researchers was handled.	Yes -Findings clearly presented -Extracts from original data included -Data appropriately referenced -Reporting clear and coherent	Yes: -Findings relevant to research objectives.	Yes -Study limitations adequately reported	Yes - Approved by Monash Health Human Research Ethics Committee
Sweeney et al 2015, PMID: 25890125	Yes: This study, sought to build an understanding of the knowledge, beliefs and attitudes towards hepatitis and their management in a range of high-risk minority ethnic communities and health professionals. This type of research question can be appropriately answered by a qualitative study design	Yes: This study, sought to build an understanding of the knowledge, beliefs and attitudes towards hepatitis and their management in a range of high-risk minority ethnic communities and health professionals	Questionable: - Authors do not describe the rationale for using the selected study methodology. Sampling method not specified however the authors decsribe who their participants were - study focused on immigrant communities from four regions known to be at high risk of hepatitis B and C: China, Pakistan, Africa and Eastern Europe.	Yes: -Data collection procedure clearly described -Appropriate data was collected to address the research question	Yes: - Focus groups were attended by LS or JO, who sat in the corner of the room with a second translator, so that they could note any issues that needed further probing or clarification later in the discussion. -The paper describe how the research was explained and presented to the participants	Yes: -Characteristics of participants and setting is clearly described	Yes: -Number of researchers collecting and analysing data is described. -Methods investigate what they claim to	Yes: -Data analysis clearly and systematically explained. Clear how concepts and themes were derived from the data	Questionable -Not mentioned if data was collected to saturation -Content of the research question were analysed	Yes - Two researchers coded transcripts independently to ensure dependability. Themes from the key informants, focus group and GP datasets were then compared and contrasted.	Yes -Findings clearly presented -Extracts from original data included -Data appropriately referenced -Reporting clear and coherent	Yes: -Findings relevant to research objectives.	Yes -Study limitations adequately reported	Yes - All study procedures were approved by the Research Ethics Committee at Queen Mary, University of London. -Written informed consent was obtained from the participants
Valizadeh et al 2016; PMID: 26989666	Yes: -This study, sought to explain the psychological demonstrations experienced by patients with HBV. This type of research question can be appropriately answered by a qualitative study design	Yes: -This study, sought to explain the psychological demonstrations experienced by patients with HBV	Yes: - Authors describe the rationale for using the selected study methodology. Purposive sampling used - the inclusion criteria for choosing a participant in this study were: absolute HBV infection and at least 6 months passed the diagnosis, having no severe physical and psychological problems, and having the ability to communication.	Yes: -Data collection procedure clearly described -Appropriate data was collected to address the research question	Questionable: - Number of researchers involved in data collection not provided. However, the paper describes how research was explained and presented to the participants	Yes: -Characteristics of participants and setting is clearly described	Questionable:: -Number of researchers involved in data collection and analysis is not provided -Methods investigate what they claim to	Yes: -Data analysis clearly and systematically explained. Clear how concepts and themes were derived from the data	Yes: - Data was collected to saturation - Content of the research question were analysed	Questionable: - Number of researchers involved in data collection and analysis is not provided	Yes: -Findings clearly presented -Extracts from original data included -Data appropriately referenced -Reporting clear and coherent	Yes: -Findings relevant to research objectives.	Yes -Study limitations were reported	Yes - The participants signed an informed consent and the ethical permission for conducting the research was received from the ethics committee of Tabriz University of Medical Sciences
Wallace et al 2017; PMID: 28764768	Yes: This study, sought to identify the personal, social and economic impact of living with hepatitis B and considers the role of stigma and discrimination as barriers to effective clinical management of the disease. This type of research question can be appropriately answered by a qualitative study design	Yes: This study, sought to identify the personal, social and economic impact of living with hepatitis B and considers the role of stigma and discrimination as barriers to effective clinical management of the disease.	Questionable - Authors decsribe the rationale for using the selected study methodology. However, sampling method not described.	Yes: -Data collection procedure clearly described -Appropriate data was collected to address the research question	Yes: - One researcher involved in data collection - The paper describe how the research was explained and presented to the participant	Yes: -Characteristics of participants and setting is clearly described	Yes: - One researcher was involved in data analysis -Methods investigate what they claim to	Yes: -Data analysis clearly and systematically explained. Clear how concepts and themes were derived from the data	Questionable: - Whether data was collected to saturation wasn’t specified - Content of the research question were analysed	Questionable: - One researcher was involved in both data collection and analysis	Yes: -Findings clearly presented -Extracts from original data included -Data appropriately referenced -Reporting clear and coherent	Yes: -Findings relevant to research objectives.	Yes: -Study limitations were reported	Yes: - The participants provided informed consent and ethical approval for the study was obtained from the La Trobe University Human Research Ethics Committee
Yoo et al 2012; PMID: 21748476	Yes: This study, sought to understand what HBV awareness campaign messages resonated with Asian Americans in San Francisco This type of research question can be appropriately answered by a qualitative study design	Yes: This study, sought to understand what HBV awareness campaign messages resonated with Asian Americans in San Francisco	Questionable: - Authors did not describe the rationale for using the selected study methodology. Sampling method not described.	Questionable -Data collection procedure is not clearly described	No: - The paper does not describe the role of the researcher in data collection and analysis process -The paper does not describe how the research was explained and presented to the participants	Yes: -Characteristics of participants and setting is clearly described	Questionable: - Researchers involved in data analysis has not been described -No clear description of the methods	Questionable: -Data analysis has not been clearly and systematically explained. It is not clear how concepts and themes were derived from the data	Questionable: - Whether data was collected to saturation wasn’t specified. However, content of the research question were analysed	Questionable: - Researchers involved in data analysis has not been described	Yes: -Findings clearly presented -Extracts from original data included -Data appropriately referenced -Reporting clear and coherent	Yes: -Findings relevant to research objectives.	No: -Study limitations were not reported	No - Ethics approval hasn’t been described

## Sheet: Notes
Supplementary file 4: Details of risk of bias assessment, using NICE public health guidance qualitative appraisal checklist, on 20 quantitative studies identified by a systematic literature search of stigma in Hepatitis B virus (HBV) infection published between 2005 and 2017.
